# Supplementary material for: New Insights into Boron Essentiality in Humans and Animals
Source: Int J Mol Sci. 2022 Aug 15;23(16):9147. doi: 10.3390/ijms23169147 (PMC9409115; doi:10.3390/ijms23169147)
Supplement: Supplementary file 1 [file ijms-23-09147-s001.zip]

Archive with 1 entries (1 files):
- ijms-1823150-supplementary.pdf
